# Supplementary material for: Identification and Validation of Reference Genes for Gene Expression Analysis in Schima superba
Source: Genes (Basel). 2021 May 13;12(5):732. doi: 10.3390/genes12050732 (PMC8153319; doi:10.3390/genes12050732)
Supplement: Supplementary file 1 [file genes-12-00732-s001.zip]

Archive with 8 entries (7 files):
- ╚≤╔1⁄220210429.rar
- Additional file/Additional file 1 Figure S1.docx
- Additional file/Additional file 2 Figure S2.docx
- Additional file/Additional file 3 Table S1.xlsx
- Additional file/Additional file 4 Table S2.docx
- Additional file/Additional file 5 Table S3.xlsx
- Additional file/Additional file 6 Table S4.xlsx
- Additional file/
