# Supplementary material for: Identification and Validation of Reference Genes for Gene Expression Analysis in Schima superba
Source: Genes (Basel). 2021 May 13;12(5):732. doi: 10.3390/genes12050732 (PMC8153319; doi:10.3390/genes12050732)
Supplement: Supplementary file 1 [file genes-12-00732-s001.zip › Additional file/Additional file 3 Table S1.xlsx]

## Sheet: Sheet1
Table S1 Candidate reference genes and target gene in RNA-seq libraries of S. superba
No.	Gene	Gene ID	FPKM value									Blast results
			leave	flower	bud	branch	stem	skin	Annual fruit	Biennial fruit	seed
1	Actin	Ssu18G01981	259.26	403.209	408.748	477.78	402.36	459.6	714.374	728.461	59.7033	actin [Ipomoea batatas]
2	GAPDH	Ssu11G00151	72.8078	287.251	424.105	222.568	108.715	132.635	247.559	237.354	129.535	Gapdh protein [Mus musculus]
3	His	Ssu09G01555	144.705	168.058	231.322	178.75	121.7	150.547	242.599	128.831	109.539	Histone H3.3 [Arabidopsis thaliana]
4	TUA1	Ssu04G01886	137.558	164.405	165.227	112.969	98.7526	95.3056	136.566	167.347	111.03	alpha tubulin [Camellia sinensis]
5	TUA2	Ssu18G00414	92.0933	252.124	319.755	668.016	83.3784	103.754	1173.5	751.231	1711.37	alpha tubulin [Betula pendula]
6	TUB	Ssu03G00328	68.8719	86.3108	89.1696	176.163	175.738	176.097	138.336	173.065	388.836	tubulin beta-3 chain-like [Citrus sinensis]
7	UBC1	Ssu05G02026	50.6031	93.3226	108.486	140.606	301.512	283.27	68.4808	95.4164	209.248	non-canonical ubiquitin conjugating enzyme, putative [Ricinus communis]
8	UBC2	Ssu11G00412	197.955	223.219	225.636	362.238	440.128	500.337	218.274	268.734	344.061	ubiquitin-conjugating enzyme [Medicago truncatula]
9	UBC17	Ssu14G00119	54.1681	69.9655	70.4857	132.181	159.643	156.121	111.869	120.298	33.0037	ubiquitin-conjugating enzyme E2-17 kDa-like [Nicotiana tomentosiformis]
10	UBCJ2	Ssu16G01394	56.1986	40.5258	43.8048	81.6396	84.8796	95.1244	83.7496	77.7393	61.9995	ubiquitin conjugating enzyme J2 [Camellia oleifera]
11	MDH	Ssu16G00399	57.0622	51.0437	54.744	47.8386	59.5952	60.5767	64.0907	66.4162	65.3509	malate dehydrogenase, putative [Ricinus communis]
12	Cal 7	Ssu15G01370	285.532	731.475	816.297	593.843	512.759	580.042	950.32	1494	945.14	calmodulin-7 isoform X1 [Vitis vinifera]
13	Cas	Ssu13G00009	259.513	315.161	319.695	1100.94	1176.15	1249.36	534.64	776.665	640.054	Caspase, putative [Theobroma cacao]
14	eIF 5	Ssu07G01240	1337.7	832.798	932.476	1532.06	1232.93	1441.56	995.064	1193.64	630.778	eukaryotic translation initiation factor 5A4 [Camellia sinensis]
15	Met 2	Ssu06G01581	2285.8	4936.09	4860.61	8259.91	719.612	1211.99	14946.3	10608.7	1022.08	metallothionin 2a [Salvia miltiorrhiza]
16	GTP	Ssu11G01342	176.601	252.173	272.234	501.332	553.188	598.369	292.382	323.975	448.698	GTP-binding protein SAR1A [Solanum lycopersicum]
17	RIB	Ssu08G00694	277.873	278.19	298.064	399.14	496.561	547.343	513.651	478.183	418.497	60S ribosomal protein L32-1-like [Cucumis melo]
18	UDP	Ssu09G01228	109.877	157.53	157.835	185.361	209.223	205.118	167.201	219.421	350.432	UDP-galactose transporter 1 isoform X1 [Nicotiana sylvestris]
19	SND1	Ssu06G00017	0.15478	0.0391105	0.0410164	12.6477	0	0	6.5598	30.1675	0	SECONDARY WALL-ASSOCIATED NAC DOMAIN

## Sheet: Sheet2
Table S1 Candidate reference genes and target gene in RNA-seq libraries of S. superba
No.	Gene	Gene ID	FPKM value														Blast results
			leave	flower	bud	branch	stem	skin	Annual fruit	Biennial fruit	seed	year3	year6	year9	year19	year54
1	Actin	Ssu18G01981	259.26	403.209	408.748	477.78	402.36	459.6	714.374	728.461	59.7033	618.897	688.404	749.044	750.514	793.791	actin [Ipomoea batatas]
2	GAPDH	Ssu11G00151	72.8078	287.251	424.105	222.568	108.715	132.635	247.559	237.354	129.535	129.006	89.4685	41.2362	43.8213	91.5518	Gapdh protein [Mus musculus]
3	His	Ssu09G01555	144.705	168.058	231.322	178.75	121.7	150.547	242.599	128.831	109.539	153.895	174.951	161.034	121.116	182.81	Histone H3.3 [Arabidopsis thaliana]
4	TUA1	Ssu04G01886	137.558	164.405	165.227	112.969	98.7526	95.3056	136.566	167.347	111.03	44.2417	101.294	72.5472	115.701	100.494	alpha tubulin [Camellia sinensis]
5	TUA2	Ssu18G00414	92.0933	252.124	319.755	668.016	83.3784	103.754	1173.5	751.231	1711.37	1068.94	1068.49	636.675	1286.29	754.955	alpha tubulin [Betula pendula]
6	TUB	Ssu03G00328	68.8719	86.3108	89.1696	176.163	175.738	176.097	138.336	173.065	388.836	93.9094	114.138	147.547	207.427	223.743	tubulin beta-3 chain-like [Citrus sinensis]
7	UBC1	Ssu05G02026	50.6031	93.3226	108.486	140.606	301.512	283.27	68.4808	95.4164	209.248	90.624	241.501	166.154	180.642	138.065	non-canonical ubiquitin conjugating enzyme, putative [Ricinus communis]
8	UBC2	Ssu11G00412	197.955	223.219	225.636	362.238	440.128	500.337	218.274	268.734	344.061	297.147	815.678	652.172	1476.7	884.22	ubiquitin-conjugating enzyme [Medicago truncatula]
9	UBC17	Ssu14G00119	54.1681	69.9655	70.4857	132.181	159.643	156.121	111.869	120.298	33.0037	119.751	186.071	254.276	278.435	243.833	ubiquitin-conjugating enzyme E2-17 kDa-like [Nicotiana tomentosiformis]
10	UBCJ2	Ssu16G01394	56.1986	40.5258	43.8048	81.6396	84.8796	95.1244	83.7496	77.7393	61.9995	72.1803	88.5659	77.2751	80.3117	74.8638	ubiquitin conjugating enzyme J2 [Camellia oleifera]
11	MDH	Ssu16G00399	57.0622	51.0437	54.744	47.8386	59.5952	60.5767	64.0907	66.4162	65.3509	60.908	61.416	41.0857	48.3171	41.7489	malate dehydrogenase, putative [Ricinus communis]
12	Cal 7	Ssu15G01370	285.532	731.475	816.297	593.843	512.759	580.042	950.32	1494	945.14	696.658	682.238	857.039	861.597	1063.38	calmodulin-7 isoform X1 [Vitis vinifera]
13	Cas	Ssu13G00009	259.513	315.161	319.695	1100.94	1176.15	1249.36	534.64	776.665	640.054	627.888	644.594	1117.27	1132.46	1567.69	Caspase, putative [Theobroma cacao]
14	eIF 5	Ssu07G01240	1337.7	832.798	932.476	1532.06	1232.93	1441.56	995.064	1193.64	630.778	870.164	960.503	897.26	971.632	903.944	eukaryotic translation initiation factor 5A4 [Camellia sinensis]
15	Met 2	Ssu06G01581	2285.8	4936.09	4860.61	8259.91	719.612	1211.99	14946.3	10608.7	1022.08	8997.82	4142.11	2064.23	2654.79	2583.69	metallothionin 2a [Salvia miltiorrhiza]
16	GTP	Ssu11G01342	176.601	252.173	272.234	501.332	553.188	598.369	292.382	323.975	448.698	379.737	387.753	480.174	575.692	700.353	GTP-binding protein SAR1A [Solanum lycopersicum]
17	RIB	Ssu08G00694	277.873	278.19	298.064	399.14	496.561	547.343	513.651	478.183	418.497	560.23	627.008	600.976	513.828	600.194	60S ribosomal protein L32-1-like [Cucumis melo]
18	UDP	Ssu09G01228	109.877	157.53	157.835	185.361	209.223	205.118	167.201	219.421	350.432	192.412	242.311	218.438	374.684	280.028	UDP-galactose transporter 1 isoform X1 [Nicotiana sylvestris]
19	SND1	Ssu06G00017	0.15478	0.0391105	0.0410164	12.6477	0	0	6.5598	30.1675	0	4.23308	3.83181	4.13797	1.45641	3.55098	SECONDARY WALL-ASSOCIATED NAC DOMAIN
