# Supplementary material for: Identification and Validation of Reference Genes for Gene Expression Analysis in Schima superba
Source: Genes (Basel). 2021 May 13;12(5):732. doi: 10.3390/genes12050732 (PMC8153319; doi:10.3390/genes12050732)
Supplement: Supplementary file 1 [file genes-12-00732-s001.zip › Additional file/Additional file 6 Table S4.xlsx]

## Sheet: Sheet1
Table S4 Quality of total RNA from different tissues in S. superba
Sample	Concentration (ng/μl）	OD260/280	OD260/230
Root	53.03	2.12	0.2
Phloem	327.53	2.14	1.16
Xylem	189.8	2.12	1.16
Leaf	162.17	2.1	1.38
Bud	697.53	2.17	1.7
Fruit	489.43	2.04	1.33
